# Supplementary material for: Sleeping with Hippocampal Damage
Source: Curr Biol. 2020 Feb 3;30(3):523–529.e3. doi: 10.1016/j.cub.2019.11.072 (PMC6997880; doi:10.1016/j.cub.2019.11.072)
Supplement: Table S2. Summary of Neuropsychological Information, Related to the Experimental Model and Subject Details in the STAR Methods — M = mean; SD = standard deviation; 95% CI = 95% confidence interval; ES = effect size; HPC = hippocampal-damaged patients; CTL = control participants; WASI = Wechsler Abbreviated Scale of Intelligence; WMS = Wechsler Memory Scale III; DKEFS = Delis-Kaplan Executive Function System; VOSP = Visual Object and Space Perception Battery; HADS = Hospital Anxiety and Depression Scale. For the Autobiographical Interview, the scores are the average number of internal (or external) details over five memories. aThe control group consisted of twelve participants (all males, mean age 57.2 years ± 16.6). bThe control group consisted of eight participants (six males, mean age 54.63 years ± 16.32). P values relate to between-group non-parametric Mann-Whitney U tests with significant differences depicted in bold. [file mmc2.xlsx]

## Sheet: TABLE S2
	HPC			CTLa
	M (SD)	95% CI		M (SD)	95% CI	U	ES	P-Value
General Cognition
WASI Similarities scaled score [S1]	11.75 (0.96)	[10.23, 13.27]		11.83 (2.55)	[10.21, 13.46]	21	0.18	0.713
Episodic Memory
Autobiographical Interview internal (‘episodic’) detailsb [S2]	32.55 (5.63)	[23.59, 41.51]		46.43 (12.82)	[38.80, 59.95]	3	1.65	0.03
WMS Logical Memory (immediate recall, units) [S3]	8.00 (2.71)	[3.69, 12.31]		12.58 (3.18)	[10.57, 14.6]	7	1.2	0.038
WMS Logical Memory (immediate recall, thematic)	8.00 (2.16)	[4.56, 11.44]		13.75 (2.96)	[11.87, 15.63]	3	1.65	0.01
WMS Logical Memory (delayed recall, units)	7.25 (2.87)	[2.68, 11.82]		13.17 (3.74)	[10.79, 15.54]	4	1.53	0.015
WMS Logical Memory (delayed recall, thematic)	7.25 (3.1)	[2.32, 12.18]		13.5 (3.18)	[11.48, 15.52]	3.5	1.59	0.012
WMS Wordlist (immediate recall) scaled score	9.50 (3.87)	[3.34, 15.66]		13.25 (3.17)	[11.24, 15.26]	11.5	0.82	0.126
WMS Wordlist (delayed recognition) scaled score	10.00 (2.71)	[5.69, 14.31]		11.67 (1.37)	[10.8, 12.54]	17	0.43	0.373
Rey-Osterrieth Complex Figure (immediate recall /36) [S4]	19.50 (6.61)	[8.99, 30.01]		23.8 (7.36)	[18.63, 29.17]	10.5	0.9	0.178
Rey-Osterrieth Complex Figure (delayed recall, /36)	19.75 (5.06)	[11.7, 27.8]		23.92 (7.75)	[18.99, 28.84]	11	0.86	0.113
Warrington Recognition Memory Test for Words scaled score [S5]	11.25 (0.96)	[9.73, 12.77]		12.00 (2.34)	[10.52, 13.48]	18.5	0.34	0.495
Warrington Recognition Memory Test for Faces scaled score	8.00 (2.16)	[4.56, 11.44]		11.33 (2.96)	[9.45, 13.22]	7	1.2	0.036
Semantic Memory
Warrington Graded Naming Test scaled score [S6,S7]	11.00 (2.16)	[7.56, 14.44]		13.67 (2.42)	[12.13, 15.21]	9	1.02	0.065
Autobiographical Interview external (‘semantic’) detailsb	7.63 (3.74)	[1.68, 13.57]		5.90 (3.67)	[3.11, 9.46]	14	0.2	0.73
Attention/Working Memory
WMS Digit Span (forward) scaled score	11.50 (3.11)	[6.55, 16.45]		13.25 (3.22)	[11.2, 15.3]	19.5	0.28	0.581
Executive Functions
DKEFS Letter Fluency (FAS) scaled score [S8]	12.25 (2.87)	[7.68, 16.82]		14.33 (3.20)	[12.3, 16.37]	14.5	0.6	0.247
DKEFS Category Fluency scaled score	13.50 (5.74)	[4.36, 22.64]		13.92 (4.38)	[11.13, 16.7]	22	0.12	0.807
DKEFS Category Switch Test scaled score	13.00 (4.24)	[6.25, 19.75]		12.67 (2.93)	[10.8, 14.53]	22	0.12	0.806
DKEFS Stroop Word-Colour Interference Test scaled score	13.25 (2.5)	[9.27, 17.23]		12.42 (2.23)	[11, 13.84]	18.5	0.34	0.501
DKEFS Trails Test (visual scanning) scaled score	11.25 (0.96)	[9.73, 12.77]		12.00 (1.28)	[11.19, 12.81]	15	0.57	0.261
DKEFS Trails Test (number sequencing) scaled score	11.00 (1.41)	[8.75, 13.25]		11.83 (2.52)	[10.23, 13.43]	15.5	0.53	0.292
DKEFS Trails Test (letter sequencing) scaled score	10.50 (3)	[5.73, 15.27]		12.5 (1.51)	[11.54, 13.46]	15.5	0.53	0.28
DKEFS Trails Test (letter-number sequencing) scaled score	9.75 (2.06)	[6.47, 13.03]		12.83 (1.03)	[12.18, 13.49]	3	1.65	0.008
DKEFS Trails Test (motor speed) scaled score	12.00 (0.82)	[10.7, 13.3]		11.75 (1.14)	[11.03, 12.47]	19.5	0.28	0.568
Hayling Sentence Completion Test (coherent) [S9]	5.75 (0.5)	[4.95, 6.55]		6.08 (1.00)	[5.45, 6.72]	20	0.24	0.606
Hayling Sentence Completion Test (incoherent)	5.75 (0.5)	[4.95, 6.55]		5.75 (0.75)	[5.27, 6.23]	23	0.06	0.882
Hayling Sentence Completion Test (errors)	6.25 (2.22)	[2.72, 9.78]		6.83 (1.11)	[6.13, 7.54]	22	0.12	0.8
Hayling Sentence Completion Test (total)	17.75 (2.5)	[13.77, 21.73]		18.67 (1.56)	[17.68, 19.66]	22.5	0.09	0.851
Visual Perception
VOSP Dot Counting (/10) [S10,S11]	9.50 (1.00)	[7.91, 11.09]		10.00 (0.00)	[10, 10]	18	0.37	0.083
VOSP Position Discrimination (/20)	19.50 (1.00)	[17.91, 21.09]		20.00 (0.00)	[20, 20]	18	0.37	0.083
VOSP Cube Analysis (/10)	9.50 (1.00)	[7.91, 11.09]		9.58 (0.79)	[9.08, 10.09]	23.5	0.03	0.936
VOSP Overall (/40)	38.50 (3.00)	[33.73, 43.27]		39.58 (0.79)	[39.08, 40.09]	22.5	0.09	0.811
Mood
HADS Anxiety [S12]	2.75 (2.06)	[-0.53, 6.03]		4.33 (2.93)	[2.47, 6.2]	15	0.57	0.269
HADS Depression	1.25 (0.5)	[0.45, 2.05]		2.33 (2.74)	[0.59, 4.08]	22.5	0.09	0.852
