# Supplementary material for: Sleeping with Hippocampal Damage
Source: Curr Biol. 2020 Feb 3;30(3):523–529.e3. doi: 10.1016/j.cub.2019.11.072 (PMC6997880; doi:10.1016/j.cub.2019.11.072)
Supplement: Table S3. Sleep Characteristics of the Patients and Controls with a Bootstrapping Procedure, Related to Table 1 — 95% CI = 95% confidence interval; NREM = non-rapid eye movement sleep; REM = rapid eye movement sleep; SWS = slow-wave sleep; min = minute; TFU = total functional uncertainty; TST = total sleep time. Sleep Macroarchitecture and Sleep Stability and Fragmentation measures are averaged over three nights. P values relate to between-group analyses based on a bootstrapping procedure with significant differences depicted in bold. [file mmc3.xlsx]

## Sheet: TABLE S3
	Mean Difference	P-Value	95% CI
Sleep Quality
WatchPAT
Apnoea–Hypopnoea Index	7.445	0.432	[-4.09, 26.90]
Actigraphy (Across 7 nights)
Sleep Efficiency (%)	-5.81	0.358	[-18.59, 1.83]
Total Sleep Time (minutes)	-6.7	0.897	[-115.38, 72.20]
Fragmentation Index	10.019	0.196	[-2.20, 24.15]
Sleep Macroarchitecture
Total Sleep Time (min)	-15.706	0.754	[-117.09, 72.68]
Sleep Efficiency (%)	-2.717	0.737	[-17.31, 13.85]
Latency to Sleep Onset (min)	10.461	0.113	[-2.66, 20.15]
Latency to REM (min)	30.261	0.185	[-7.13, 75.67]
Wake After Sleep Onset (min)	-4.939	0.91	[-76.87, 45.42]
NREM Stage 1 (%)	7.486	0.488	[-11.31, 28.23]
NREM Stage 1 (min)	10.858	0.617	[-30.66, 52.31]
NREM Stage 2 (%)	1.688	0.813	[-18.22, 14.35]
NREM Stage 2 (min)	-3.579	0.932	[-91.52, 59.07]
NREM SWS (%)	-5.053	0.02	[-7.85, -2.37]
NREM SWS (min)	-16.704	0.031	[-27.03, -7.17]
REM Sleep (%)	-4.137	0.563	[-17.90, 9.04]
REM Sleep (min)	-13.667	0.651	[-63.62, 46.63]
Sleep Stability and Fragmentation
Arousal Index Score Events/Hour	-2.123	0.797	[-15.29, 14.83]
Awakening Index Score Events/Hour	-1.398	0.454	[-4.81, 1.93]
State Transitions/Hour	-8.941	0.498	[-27.48, 16.38]
Functional Uncertainty (TFU/TST)	-0.055	0.207	[-0.13, 0.03]
Wake-Sleep Transitions (min)	-0.018	0.824	[-0.14, 0.13]
Stability NREM (min)	0.169	0.076	[0.03, 0.35]
Stability REM (min)	0.067	0.568	[-0.16, 0.24]
