# Supplementary material for: Sleeping with Hippocampal Damage
Source: Curr Biol. 2020 Feb 3;30(3):523–529.e3. doi: 10.1016/j.cub.2019.11.072 (PMC6997880; doi:10.1016/j.cub.2019.11.072)
Supplement: Table S4. Sleep Characteristics of the Patients and Controls without the OSA Participants, Related to Table 1 — OSA = obstructive sleep apnoea; M = mean; SD = standard deviation; 95% CI = 95% confidence interval; ES = effect size; HPC = hippocampal-damaged patients; CTL = control participants; PSQI = Pittsburgh Sleep Quality Index; ESS = Epworth Sleepiness Scale; MEQ = Morningness-Eveningness Questionnaire; NREM = non-rapid eye movement sleep; REM = rapid eye movement sleep; SWS = slow-wave sleep; min = minute; TFU = total functional uncertainty; TST = total sleep time. Sleep Macroarchitecture and Sleep Stability and Fragmentation measures are averaged over three nights. P values relate to between-group non-parametric Mann-Whitney U tests with significant differences depicted in bold. [file mmc4.xlsx]

## Sheet: TABLE S4
	HPC			CTL
	M (SD)	95% CI		M	95% CI	U	ES	P-Value
Sleep Quality
Sleep Questionnaires
PSQI	3.67 (1.15)	[0.8, 6.54]		3.88 (1.89)	[2.3, 5.45]	11.5	0.06	0.914
ESS	5.33 (3.51)	[-3.39, 14.06]		5.13 (4.05)	[1.74, 8.51]	11	0.12	0.834
MEQ	53.00 (7.00)	[35.61, 70.39]		59.00 (6.00)	[53.98, 64.02]	5.5	0.87	0.183
WatchPAT
Apnoea–Hypopnoea Index	10.13 (3.86)	[0.56, 19.71]		7.28 (3.20)	[4.6, 9.95]	7	0.65	0.316
Actigraphy (Across 7 nights)
Sleep Efficiency (%)	87.95 (3.37)	[79.56, 96.33]		89.58 (3.07)	[87.01, 92.15]	7	0.65	0.307
Total Sleep Time (minutes)	453.12 (49.20)	[330.91, 575.33]		421.43 (30.63)	[395.82, 447.04]	6	0.8	0.221
Fragmentation Index	23.59 (10.46)	[-2.39, 49.56]		17.67 (6.79)	[11.99, 23.34]	10	0.25	0.776
Night-to-night Variability	10.35 [5.85]	[-4.19, 24.89]		7.20 (2.44)	[5.16, 9.23]	8	0.51	0.414
Bedtime	23:22 (00:28)	[22:12, 00:32]		23:27 (00:33)	[22:59, 23:54]	10	0.25	0.683
Midpoint	3:28 (0:28)	[2:18, 4:37]		3:13 (0:36)	[2:43, 3:44]	7	0.65	0.307
Sleep Macroarchitecture
Total Sleep Time (min)	311.28 (84.85)	[100.5, 522.06]		339.83 (59.49)	[290.1, 389.57]	8	0.51	0.414
Sleep Efficiency (%)	68.50 (13.61)	[34.7, 102.3]		73.20 (11.64)	[63.47, 82.92]	10	0.25	0.683
Latency to Sleep Onset (min)	25.28 (10.35)	[-0.43, 50.98]		14.92 (9.77)	[6.75, 23.09]	3	1.33	0.066
Latency to REM (min)	114.28 (37.44)	[21.27, 207.29]		79.25 (21.15)	[61.57, 96.93]	4	1.13	0.102
Wake After Sleep Onset (min)	111.28 (55.24)	[-25.94, 248.49]		108.92 (48.83)	[68.09, 149.74]	10.5	0.19	0.759
NREM Stage 1 (%)	21.11 (22.23)	[-34.12, 76.34]		17.14 (6.30)	[11.88, 22.41]	9	0.38	0.54
NREM Stage 1 (min)	51.61 (39.57)	[-46.7, 149.92]		55.40 (13.45)	[44.15, 66.64]	9	0.38	0.54
NREM Stage 2 (%)	56.03 (17.71)	[12.04, 100.03]		55.96 (4.82)	[51.93, 59.99]	11	0.12	0.838
NREM Stage 2 (min)	183 (83.08)	[-23.38, 389.38]		191.15 (41.40)	[156.53, 225.76]	10	0.25	0.683
NREM SWS (%)	0.41 (0.50)	[-0.83, 1.65]		6.43 (4.53)	[2.65, 10.22]	2	1.56	0.041
NREM SWS (min)	1.67 (2.20)	[-3.81, 7.14]		21.73 (16.80)	[7.69, 35.77]	2	1.56	0.041
REM Sleep (%)	22.44 (10.34)	[-3.24, 48.13]		20.48 (4.93)	[16.36, 24.6]	10	0.25	0.683
REM Sleep (min)	75.00 (52.1)	[-54.42, 204.42]		71.35 (21.70)	[53.21, 89.5]	10	0.25	0.683
Sleep Stability and Fragmentation
Arousal Index Score Events/Hour	19.3 (14.48)	[-16.67, 55.27]		19.77 (6.8)	[14.08, 25.45]	11	0.12	0.838
Awakening Index Score Events/Hour	7.88 (2.75)	[1.05, 14.7]		8.72 (2.91)	[6.29, 11.15]	10	0.25	0.683
State Transitions/Hour	36.79 (20.49)	[-14.11, 87.69]		43.75 (11.8)	[33.89, 53.61]	8	0.51	0.414
Functional Uncertainty (TFU/TST)	0.12 (0.07)	[-0.05, 0.29]		0.16 (0.06)	[0.1, 0.21]	8	0.51	0.414
Wake-Sleep Transitions (min)	0.20 (0.12)	[-0.11, 0.5]		0.20 (0.09)	[0.12, 0.28]	12	0	1
Stability NREM (min)	1.94 (0.15)	[1.57, 2.3]		1.78 (0.09)	[1.7, 1.85]	5	0.96	0.153
Stability REM (min)	1.75 (0.19)	[1.27, 2.23]		1.69 (0.09)	[1.61, 1.77]	7	0.65	0.307
