# Supplementary material for: Sleeping with Hippocampal Damage
Source: Curr Biol. 2020 Feb 3;30(3):523–529.e3. doi: 10.1016/j.cub.2019.11.072 (PMC6997880; doi:10.1016/j.cub.2019.11.072)
Supplement: Table S5. Characterization of Spindles, Slow Oscillations, and SO-Fast Spindle Coupling at Frontal, Central, and Parietal Sites for the Patients and Controls in N2 Sleep without the OSA Participants, Related to Method Details in the STAR Methods — OSA = obstructive sleep apnoea; M = mean for each group; SD = standard deviation; 95% CI = 95% confidence Interval; ES = effect size; HPC = hippocampal-damaged patients; CTL = control participants; min = minute; s = second; epoch = 30 s. P values relate to between-group non-parametric Mann-Whitney U tests. [file mmc5.xlsx]

## Sheet: TABLE S5
	F3
	HPC			CTL
	M (SD)	95% CI		M (SD)	95% CI	U	ES	P-Value
Slow Spindles
Density (1/epoch)	1.62(0.49)	[0.41, 2.83]		1.76(0.33)	[1.49, 2.04]	9	0.38	0.54
Amplitude (µV)	18.59(8.99)	[-3.74, 40.92]		22.07(3.28)	[19.32, 24.81]	11	0.12	0.838
Duration (s)	0.74(0.05)	[0.62, 0.86]		0.77(0.05)	[0.73, 0.8]	9	0.38	0.54
Core frequency (Hz)	9.78(0.52)	[8.5, 11.06]		9.88(0.4)	[9.55, 10.21]	11	0.12	0.838
Fast Spindles
Density (1/epoch)	1.77(0.55)	[0.39, 3.15]		1.85(0.39)	[1.53, 2.18]	11	0.12	0.838
Amplitude (µV)	11.91(5.57)	[-1.92, 25.74]		14.99(3.89)	[11.74, 18.25]	8	0.51	0.414
Duration (s)	0.77(0.04)	[0.67, 0.87]		0.75(0.03)	[0.72, 0.78]	9	0.38	0.54
Core frequency (Hz)	13.2(0.28)	[12.5, 13.89]		13.06(0.29)	[12.82, 13.3]	10	0.25	0.683
Slow Oscillations
Density (1/epoch)	1.03(0.17)	[0.6, 1.46]		1.4(0.36)	[1.11, 1.7]	4	1.13	0.102
Duration (s)	1.36(0.04)	[1.26, 1.46]		1.32(0.07)	[1.26, 1.38]	8	0.51	0.414
Amplitude (µV)	99.17(25.59)	[35.61, 162.72]		125.03(23.32)	[105.53, 144.52]	5	0.96	0.153
Slope (µV/s)	-449.09(119.02)	[-744.76, -153.42]		-601.84(135.6)	[-715.21, -488.48]	4	1.13	0.102
Coupling Fast spindles-SO	51.56(55.35)	[-85.95, 189.06]		88.33(51.2)	[45.53, 131.14]	6	0.8	0.221
	F4
	HPC			CTL
	M (SD)	95% CI		M (SD)	95% CI	U	ES	P-Value
Slow Spindles
Density (1/epoch)	2(1.09)	[-0.7, 4.7]		1.77(0.34)	[1.49, 2.05]	11	0.12	0.838
Amplitude (µV)	21.03(9.93)	[-3.63, 45.69]		22.51(3.63)	[19.47, 25.55]	10	0.25	0.683
Duration (s)	0.79(0.09)	[0.56, 1.01]		0.76(0.04)	[0.73, 0.8]	11	0.12	0.838
Core frequency (Hz)	9.88(0.61)	[8.36, 11.4]		9.87(0.41)	[9.52, 10.21]	12	0	1
Fast Spindles
Density (1/epoch)	1.74(0.48)	[0.55, 2.93]		1.94(0.36)	[1.64, 2.24]	8	0.51	0.414
Amplitude (µV)	12.16(5.45)	[-1.37, 25.69]		15.86(4.37)	[12.21, 19.51]	7	0.65	0.307
Duration (s)	0.77(0.04)	[0.66, 0.87]		0.74(0.03)	[0.72, 0.77]	8	0.51	0.414
Core frequency (Hz)	13.15(0.32)	[12.37, 13.94]		13.06(0.28)	[12.82, 13.3]	10	0.25	0.683
Slow Oscillations
Density (1/epoch)	1.08(0.18)	[0.64, 1.52]		1.4(0.37)	[1.08, 1.71]	6	0.8	0.221
Duration (s)	1.36(0.04)	[1.26, 1.47]		1.31(0.07)	[1.25, 1.37]	6	0.8	0.221
Amplitude (µV)	101.95(29.41)	[28.88, 175.02]		124.86(22.82)	[105.78, 143.95]	6	0.8	0.221
Slope (µV/s)	-458.8(129.7)	[-781, -136.6]		-597.07(118.4)	[-696.06, -498.09]	3	1.33	0.066
Coupling Fast spindles-SO	47.78(44.79)	[-63.48, 159.03]		87.13(46.31)	[48.41, 125.84]	5	0.96	0.153
	C3
	HPC			CTL
	M (SD)	95% CI		M (SD)	95% CI	U	ES	P-Value
Slow Spindles
Density (1/epoch)	1.51(0.28)	[0.8, 2.21]		1.62(0.22)	[1.44, 1.8]	9	0.38	0.54
Amplitude (µV)	16.52(7.23)	[-1.43, 34.47]		19.93(1.07)	[19.04, 20.83]	12	0	1
Duration (s)	0.72(0.03)	[0.65, 0.79]		0.75(0.03)	[0.73, 0.77]	5	0.96	0.153
Core frequency (Hz)	9.69(0.49)	[8.47, 10.92]		9.83(0.36)	[9.53, 10.13]	9	0.38	0.54
Fast Spindles
Density (1/epoch)	2.2(0.63)	[0.63, 3.76]		2.11(0.32)	[1.85, 2.38]	9	0.38	0.54
Amplitude (µV)	13.57(6.5)	[-2.57, 29.7]		16.04(2.91)	[13.6, 18.47]	12	0	1
Duration (s)	0.79(0.06)	[0.64, 0.94]		0.74(0.02)	[0.73, 0.76]	5	0.96	0.153
Core frequency (Hz)	13.42(0.35)	[12.54, 14.29]		13.31(0.3)	[13.06, 13.56]	9	0.38	0.54
Slow Oscillations
Density (1/epoch)	0.83(0.28)	[0.13, 1.53]		1.09(0.3)	[0.84, 1.34]	6	0.8	0.221
Duration (s)	1.38(0.03)	[1.31, 1.45]		1.32(0.08)	[1.25, 1.39]	6	0.8	0.221
Amplitude (µV)	86.51(22.95)	[29.49, 143.53]		101.39(15.63)	[88.32, 114.46]	7	0.65	0.307
Slope (µV/s)	-374.81(100.3)	[-623.96, -125.66]		-466.32(78.9)	[-532.28, -400.36]	4	1.13	0.102
Coupling Fast spindles-SO	42.78(50.2)	[-81.94, 167.49]		63.58(30.45)	[38.12, 89.04]	7	0.65	0.307
	C4
	HPC			CTL
	M (SD)	95% CI		M (SD)	95% CI	U	ES	P-Value
Slow Spindles
Density (1/epoch)	1.7(0.54)	[0.35, 3.05]		1.63(0.24)	[1.43, 1.83]	11	0.12	0.838
Amplitude (µV)	17.41(6.84)	[0.41, 34.41]		20.1(1.46)	[18.88, 21.32]	12	0	1
Duration (s)	0.74(0.03)	[0.67, 0.81]		0.74(0.02)	[0.73, 0.76]	10	0.25	0.683
Core frequency (Hz)	9.77(0.56)	[8.38, 11.17]		9.82(0.35)	[9.53, 10.12]	10	0.25	0.683
Fast Spindles
Density (1/epoch)	2.14(0.51)	[0.88, 3.4]		2.09(0.34)	[1.81, 2.38]	11	0.12	0.838
Amplitude (µV)	13.22(5.29)	[0.08, 26.36]		15.77(2.78)	[13.44, 18.1]	10	0.25	0.683
Duration (s)	0.78(0.06)	[0.63, 0.93]		0.74(0.02)	[0.72, 0.75]	4	1.13	0.102
Core frequency (Hz)	13.39(0.38)	[12.45, 14.33]		13.28(0.3)	[13.03, 13.53]	9	0.38	0.54
Slow Oscillations
Density (1/epoch)	0.87(0.2)	[0.37, 1.38]		1.13(0.34)	[0.84, 1.41]	5	0.96	0.153
Duration (s)	1.39(0.05)	[1.26, 1.52]		1.34(0.08)	[1.27, 1.41]	8	0.51	0.414
Amplitude (µV)	88.52(20.32)	[38.05, 139]		102.62(15.92)	[89.31, 115.92]	8	0.51	0.414
Slope (µV/s)	-379.84(91.15)	[-606.28, -153.41]		-459.07(75.94)	[-522.56, -395.59]	6	0.8	0.221
Coupling Fast spindles-SO	42.56(42.53)	[-63.11, 148.22]		57.71(29.68)	[32.89, 82.52]	7	0.65	0.307
	P3
	HPC			CTL
	M (SD)	95% CI		M (SD)	95% CI	U	ES	P-Value
Slow Spindles
Density (1/epoch)	1.4(0.19)	[0.92, 1.88]		1.47(0.19)	[1.31, 1.63]	11	0.12	0.838
Amplitude (µV)	14.6(5.91)	[-0.08, 29.29]		17.2(1.86)	[15.65, 18.76]	10	0.25	0.683
Duration (s)	0.74(0.02)	[0.69, 0.79]		0.74(0.02)	[0.72, 0.76]	10	0.25	0.683
Core frequency (Hz)	9.61(0.46)	[8.46, 10.75]		9.74(0.31)	[9.48, 10]	9	0.38	0.54
Fast Spindles
Density (1/epoch)	2.53(0.63)	[0.98, 4.09]		2.23(0.41)	[1.88, 2.58]	8	0.51	0.414
Amplitude (µV)	13.35(6.63)	[-3.12, 29.82]		15.2(2.96)	[12.73, 17.68]	10	0.25	0.683
Duration (s)	0.81(0.07)	[0.63, 0.99]		0.75(0.03)	[0.72, 0.78]	5	0.96	0.153
Core frequency (Hz)	13.44(0.3)	[12.7, 14.18]		13.43(0.29)	[13.18, 13.67]	11	0.12	0.838
Slow Oscillations
Density (1/epoch)	0.66(0.2)	[0.15, 1.16]		0.93(0.45)	[0.56, 1.31]	7	0.65	0.307
Duration (s)	1.41(0.04)	[1.32, 1.51]		1.35(0.08)	[1.28, 1.42]	5	0.96	0.153
Amplitude (µV)	75.38(13.36)	[42.18, 108.57]		89.99(17.14)	[75.66, 104.32]	6	0.8	0.221
Slope (µV/s)	-314.77(65.51)	[-477.5, -152.05]		-391.94(75.19)	[-454.8, -329.09]	4	1.13	0.102
Coupling Fast spindles-SO	32.78(34.27)	[-52.35, 117.91]		47.79(35.8)	[17.86, 77.72]	8	0.51	0.414
	P4
	HPC			CTL
	M (SD)	95% CI		M (SD)	95% CI	U	ES	P-Value
Slow Spindles
Density (1/epoch)	1.42(0.19)	[0.96, 1.88]		1.49(0.23)	[1.3, 1.69]	10	0.25	0.683
Amplitude (µV)	14.57(5.53)	[0.83, 28.31]		17.27(1.83)	[15.74, 18.81]	9	0.38	0.54
Duration (s)	0.74(0.02)	[0.69, 0.78]		0.74(0.02)	[0.72, 0.75]	11	0.12	0.838
Core frequency (Hz)	9.63(0.45)	[8.52, 10.75]		9.73(0.31)	[9.47, 9.99]	10	0.25	0.683
Fast Spindles
Density (1/epoch)	2.36(0.49)	[1.15, 3.57]		2.23(0.4)	[1.89, 2.57]	9	0.38	0.54
Amplitude (µV)	12.63(5.33)	[-0.61, 25.88]		14.87(2.47)	[12.8, 16.93]	8	0.51	0.414
Duration (s)	0.8(0.07)	[0.63, 0.97]		0.75(0.04)	[0.72, 0.78]	5	0.96	0.153
Core frequency (Hz)	13.41(0.31)	[12.65, 14.18]		13.39(0.31)	[13.14, 13.65]	11	0.12	0.838
Slow Oscillations
Density (1/epoch)	0.66(0.17)	[0.23, 1.09]		0.92(0.45)	[0.54, 1.29]	9	0.38	0.54
Duration (s)	1.42(0.05)	[1.29, 1.54]		1.37(0.09)	[1.3, 1.44]	7	0.65	0.307
Amplitude (µV)	76.24(13.21)	[43.44, 109.05]		89.82(17.61)	[75.1, 104.55]	7	0.65	0.307
Slope (µV/s)	-312.56(55.92)	[-451.46, -173.65]		-379.07(74.69)	[-441.51, -316.62]	4	1.13	0.102
Coupling Fast spindles-SO	28.22(30.16)	[-46.69, 103.13]		45.71(33.15)	[17.99, 73.43]	6	0.8	0.221
