# Supplementary material for: Sleeping with Hippocampal Damage
Source: Curr Biol. 2020 Feb 3;30(3):523–529.e3. doi: 10.1016/j.cub.2019.11.072 (PMC6997880; doi:10.1016/j.cub.2019.11.072)
Supplement: Data S1. Characterization of Spindles, Slow Oscillations, and SO-Fast Spindle Coupling at Frontal, Central, and Parietal Sites for the Patients and Controls in N2 Sleep, Related to Method Details in the STAR Methods — (A) M = mean for each group; SD = standard deviation; 95% CI = 95% confidence interval; ES = effect size; HPC = hippocampal-damaged patients; CTL = control participants; min = minute; s = second; epoch = 30 s. P values relate to between-group non-parametric Mann-Whitney U tests. (B) P values relate to between-group analyses based on a bootstrapping procedure with significant differences depicted in bold. [file mmc6.xlsx]

## Sheet: DATA S1
A										B
	F3										F3				F4
	HPC			CTL
	M (SD)	95% CI		M (SD)	95% CI	U	ES	P-Value			Mean Difference	P-Value	95% CI		Mean Difference	P-Value	95% CI
Slow Spindles										Slow Spindles
Density (1/epoch)	1.59(0.4)	[0.95, 2.23]		1.78(0.31)	[1.56, 2]	12	0.63	0.258		Density (1/epoch)	-0.188	0.408	[-0.61, 0.26]		0.071	0.866	[-0.64, 1.06]
Amplitude (µV)	19.97(7.84)	[7.5, 32.44]		21.84(3.04)	[19.66, 24.01]	19	0.08	0.888		Amplitude (µV)	-1.87	0.675	[-12.96, 4.26]		-0.561	0.896	[-12.32, 5.30]
Duration (s)	0.73(0.04)	[0.67, 0.8]		0.76(0.04)	[0.74, 0.79]	13	0.55	0.322		Duration (s)	-0.029	0.249	[-0.08, 0.02]		-0.006	0.912	[-0.09, 0.10]
Core frequency (Hz)	9.73(0.43)	[9.04, 10.42]		10(0.47)	[9.66, 10.33]	14	0.47	0.396		Core frequency (Hz)	-0.269	0.318	[-0.71, 0.27]		-0.148	0.625	[-0.64, 0.45]
Fast Spindles										Fast Spindles
Density (1/epoch)	1.92(0.55)	[1.05, 2.79]		1.85(0.37)	[1.58, 2.11]	17	0.23	0.671		Density (1/epoch)	0.077	0.805	[-0.51, 0.57]		0.072	0.847	[-0.58, 0.79]
Amplitude (µV)	14.5(6.9)	[3.53, 25.48]		15.05(3.52)	[12.53, 17.57]	20	0	1		Amplitude (µV)	-0.543	0.885	[-7.53, 6.37]		-1.118	0.756	[-7.82, 5.76]
Duration (s)	0.74(0.06)	[0.65, 0.84]		0.75(0.03)	[0.73, 0.77]	20	0	1		Duration (s)	-0.003	0.907	[-0.07, 0.06]		0.003	0.918	[-0.05, 0.06]
Core frequency (Hz)	13.18(0.23)	[12.81, 13.55]		12.98(0.35)	[12.73, 13.22]	13	0.55	0.322		Core frequency (Hz)	0.203	0.224	[-0.10, 0.53]		0.142	0.427	[-0.17, 0.50]
Slow Oscillations										Slow Oscillations
Density (1/epoch)	1.27(0.5)	[0.48, 2.07]		1.41(0.32)	[1.18, 1.64]	13	0.55	0.322		Density (1/epoch)	-0.138	0.632	[-0.55, 0.48]		-0.328	0.029	[-0.58, -0.10]
Duration (s)	1.33(0.07)	[1.22, 1.44]		1.32(0.06)	[1.28, 1.37]	20	0	1		Duration (s)	0.003	0.923	[-0.08, 0.07]		-0.005	0.929	[-0.14, 0.08]
Amplitude (µV)	104.86(23.79)	[67, 142.71]		122.24(21.91)	[106.57, 137.91]	12	0.63	0.258		Amplitude (µV)	-17.386	0.194	[-43.25, 6.76]		-11.651	0.467	[-43.24, 18.02]
Slope (µV/s)	-478.44(113.54)	[-659.1, -297.77]		-585.66(124.61)	[-674.79, -496.52]	11	0.72	0.204		Slope (µV/s)	107.215	0.101	[-20.05, 233.79]		58.014	0.509	[-134.60, 227.09]
Coupling Fast spindles-SO	46.17(46.46)	[-27.77, 120.1]		81.67(47.81)	[47.46, 115.87]	9	0.91	0.12		Coupling Fast spindles-SO	-35.5	0.196	[-79.27, 30.82]		-38.733	0.112	[-76.06, 15.68]
	F4										C3				C4
	HPC			CTL
	M (SD)	95% CI		M (SD)	95% CI	U	ES	P-Value			Mean Difference	P-Value	95% CI		Mean Difference	P-Value	95% CI
Slow Spindles										Slow Spindles
Density (1/epoch)	1.84(0.94)	[0.34, 3.34]		1.77(0.3)	[1.55, 1.99]	15	0.39	0.48		Density (1/epoch)	-0.113	0.402	[-0.37, 0.16]		0.005	0.982	[-0.39, 0.53]
Amplitude (µV)	21.73(8.23)	[8.64, 34.82]		22.29(3.44)	[19.83, 24.75]	17	0.23	0.671		Amplitude (µV)	-2.291	0.523	[-11.33, 1.48]		-1.361	0.638	[-9.87, 2.41]
Duration (s)	0.76(0.09)	[0.61, 0.91]		0.76(0.04)	[0.74, 0.79]	17	0.23	0.671		Duration (s)	-0.027	0.112	[-0.06, 0.00]		-0.02	0.417	[-0.07, 0.02]
Core frequency (Hz)	9.85(0.5)	[9.05, 10.65]		10(0.49)	[9.65, 10.35]	17	0.23	0.671		Core frequency (Hz)	-0.308	0.235	[-0.71, 0.23]		-0.195	0.487	[-0.61, 0.37]
Fast Spindles										Fast Spindles
Density (1/epoch)	2.01(0.66)	[0.96, 3.06]		1.94(0.34)	[1.69, 2.18]	19	0.08	0.888		Density (1/epoch)	0.188	0.597	[-0.52, 0.64]		0.111	0.693	[-0.41, 0.47]
Amplitude (µV)	14.73(6.79)	[3.92, 25.54]		15.85(3.89)	[13.07, 18.63]	18	0.15	0.777		Amplitude (µV)	-0.241	0.956	[-8.71, 7.14]		-0.66	0.825	[-7.56, 5.66]
Duration (s)	0.75(0.05)	[0.66, 0.83]		0.74(0.02)	[0.73, 0.76]	20	0	1		Duration (s)	0.021	0.59	[-0.06, 0.11]		0.028	0.388	[-0.02, 0.10]
Core frequency (Hz)	13.12(0.27)	[12.69, 13.54]		12.97(0.35)	[12.73, 13.22]	15	0.39	0.48		Core frequency (Hz)	0.123	0.497	[-0.24, 0.50]		0.134	0.463	[-0.25, 0.50]
Slow Oscillations										Slow Oscillations
Density (1/epoch)	1.08(0.14)	[0.85, 1.31]		1.41(0.33)	[1.17, 1.65]	8	1.02	0.09		Density (1/epoch)	-0.131	0.468	[-0.50, 0.20]		-0.239	0.113	[-0.50, -0.01]
Duration (s)	1.31(0.11)	[1.14, 1.48]		1.32(0.06)	[1.27, 1.36]	18	0.15	0.777		Duration (s)	0.029	0.38	[-0.04, 0.09]		0.005	0.921	[-0.10, 0.09]
Amplitude (µV)	110.76(29.78)	[63.36, 158.15]		122.41(22.29)	[106.47, 138.35]	16	0.31	0.572		Amplitude (µV)	-11.425	0.31	[-34.12, 8.65]		-10.894	0.27	[-30.49, 6.87]
Slope (µV/s)	-525.61(170.49)	[-796.9, -254.32]		-583.62(111.08)	[-663.08, -504.16]	14	0.47	0.396		Slope (µV/s)	58.653	0.274	[-29.60, 159.38]		41.505	0.39	[-44.27, 140.03]
Coupling Fast spindles-SO	42.33(38.15)	[-18.38, 103.05]		81.07(43.03)	[50.29, 111.85]	7	1.13	0.066		Coupling Fast spindles-SO	-21.825	0.377	[-54.69, 37.94]		-16.067	0.456	[-45.90, 32.89]
	C3										P3				P4
	HPC			CTL
	M (SD)	95% CI		M (SD)	95% CI	U	ES	P-Value			Mean Difference	P-Value	95% CI		Mean Difference	P-Value	95% CI
Slow Spindles										Slow Spindles
Density (1/epoch)	1.47(0.24)	[1.09, 1.86]		1.59(0.23)	[1.43, 1.75]	14	0.47	0.396		Density (1/epoch)	-0.054	0.621	[-0.27, 0.16]		-0.127	0.507	[-0.51, 0.22]
Amplitude (µV)	17.39(6.15)	[0.68, 0.76]		19.68(1.65)	[0.73, 0.77]	19	0.08	0.888		Amplitude (µV)	-1.648	0.552	[-8.56, 2.13]		-0.773	0.764	[-8.29, 3.41]
Duration (s)	0.72(0.02)	[7.6, 27.18]		0.75(0.03)	[18.5, 20.86]	7	1.13	0.066		Duration (s)	-0.017	0.436	[-0.07, 0.02]		-0.004	0.716	[-0.03, 0.02]
Core frequency (Hz)	9.62(0.43)	[8.95, 10.3]		9.93(0.44)	[9.61, 10.25]	11	0.72	0.203		Core frequency (Hz)	-0.304	0.224	[-0.70, 0.21]		-0.247	0.285	[-0.62, 0.23]
Fast Spindles										Fast Spindles
Density (1/epoch)	2.35(0.6)	[1.4, 3.29]		2.16(0.32)	[1.93, 2.39]	12	0.63	0.258		Density (1/epoch)	0.257	0.404	[-0.34, 0.79]		0.108	0.65	[-0.35, 0.55]
Amplitude (µV)	16.34(7.67)	[4.14, 28.53]		16.58(2.85)	[14.54, 18.62]	18	0.15	0.777		Amplitude (µV)	-0.322	0.924	[-7.78, 5.87]		-0.342	0.914	[-6.97, 5.63]
Duration (s)	0.76(0.08)	[0.64, 0.88]		0.74(0.03)	[0.72, 0.76]	17	0.23	0.671		Duration (s)	0.03	0.469	[-0.04, 0.11]		0.027	0.467	[-0.04, 0.11]
Core frequency (Hz)	13.38(0.3)	[12.9, 13.85]		13.25(0.33)	[13.01, 13.49]	16	0.31	0.572		Core frequency (Hz)	0.096	0.523	[-0.23, 0.41]		0.086	0.574	[-0.25, 0.40]
Slow Oscillations										Slow Oscillations
Density (1/epoch)	0.95(0.33)	[0.43, 1.47]		1.08(0.27)	[0.89, 1.27]	15	0.39	0.48		Density (1/epoch)	-0.235	0.2	[-0.57, 0.04]		-0.226	0.192	[-0.53, 0.05]
Duration (s)	1.36(0.04)	[1.29, 1.43]		1.33(0.08)	[1.27, 1.39]	17	0.23	0.671		Duration (s)	0.009	0.844	[-0.10, 0.09]		0.022	0.524	[-0.04, 0.09]
Amplitude (µV)	88(18.98)	[57.8, 118.2]		99.42(16.16)	[87.87, 110.98]	13	0.55	0.322		Amplitude (µV)	-11.94	0.176	[-28.39, 1.65]		-10.435	0.232	[-27.25, 2.92]
Slope (µV/s)	-388.63(86.43)	[-526.15, -251.1]		-447.28(84.34)	[-507.61, -386.95]	13	0.55	0.322		Slope (µV/s)	63.515	0.142	[0.54, 140.28]		45.654	0.244	[-13.09, 117.96]
Coupling Fast spindles-SO	36.21(43.05)	[-32.29, 104.7]		58.03(29.3)	[37.08, 78.99]	9	0.91	0.12		Coupling Fast spindles-SO	-16.15	0.384	[-46.33, 25.27]		-18.817	0.261	[-45.05, 19.12]
	C4
	HPC			CTL
	M (SD)	95% CI		M (SD)	95% CI	U	ES	P-Value
Slow Spindles
Density (1/epoch)	1.6(0.49)	[0.82, 2.38]		1.59(0.24)	[1.42, 1.77]	17	0.23	0.671
Amplitude (µV)	18.3(5.86)	[0.65, 0.8]		19.66(1.93)	[18.28, 21.04]	17	0.23	0.671
Duration (s)	0.72(0.05)	[8.97, 27.63]		0.74(0.02)	[0.73, 0.75]	13	0.55	0.322
Core frequency (Hz)	9.73(0.46)	[8.99, 10.47]		9.93(0.44)	[9.61, 10.24]	14	0.47	0.396
Fast Spindles
Density (1/epoch)	2.23(0.45)	[1.51, 2.94]		2.12(0.32)	[1.89, 2.35]	15	0.39	0.48
Amplitude (µV)	15.54(6.34)	[5.45, 25.62]		16.2(2.73)	[14.25, 18.15]	19	0.08	0.888
Duration (s)	0.76(0.06)	[0.67, 0.85]		0.74(0.02)	[0.72, 0.75]	11	0.72	0.203
Core frequency (Hz)	13.37(0.31)	[12.87, 13.86]		13.23(0.32)	[13, 13.47]	14	0.47	0.396
Slow Oscillations
Density (1/epoch)	0.87(0.17)	[0.61, 1.14]		1.11(0.3)	[0.9, 1.33]	8	1.02	0.09
Duration (s)	1.36(0.08)	[1.23, 1.48]		1.35(0.08)	[1.29, 1.41]	20	0	1
Amplitude (µV)	90.12(16.89)	[63.23, 117]		101.01(15.11)	[90.2, 111.82]	14	0.47	0.396
Slope (µV/s)	-401.11(85.72)	[-537.51, -264.71]		-442.61(80.17)	[-499.96, -385.26]	17	0.23	0.671
Coupling Fast spindles-SO	37.17(36.36)	[-20.69, 95.03]		53.23(28.1)	[33.13, 73.34]	9	0.91	0.119
	P3
	HPC			CTL
	M (SD)	95% CI		M (SD)	95% CI	U	ES	P-Value
Slow Spindles
Density (1/epoch)	1.36(0.17)	[1.09, 1.64]		1.42(0.2)	[1.28, 1.56]	19	0.08	0.888
Amplitude (µV)	15.11(4.93)	[7.26, 22.95]		16.75(2.3)	[15.11, 18.4]	18	0.15	0.777
Duration (s)	0.72(0.04)	[0.65, 0.78]		0.74(0.02)	[0.72, 0.75]	18	0.15	0.777
Core frequency (Hz)	9.53(0.41)	[8.87, 10.18]		9.83(0.43)	[9.52, 10.14]	10	0.82	0.157
Fast Spindles
Density (1/epoch)	2.58(0.52)	[1.75, 3.41]		2.32(0.42)	[2.02, 2.63]	12	0.63	0.258
Amplitude (µV)	15.47(6.88)	[4.53, 26.42]		15.8(2.92)	[13.71, 17.88]	18	0.15	0.777
Duration (s)	0.78(0.07)	[0.67, 0.9]		0.75(0.04)	[0.72, 0.79]	14	0.47	0.396
Core frequency (Hz)	13.46(0.25)	[13.07, 13.85]		13.36(0.33)	[13.13, 13.6]	15	0.39	0.48
Slow Oscillations
Density (1/epoch)	0.68(0.17)	[0.41, 0.96]		0.92(0.41)	[0.63, 1.21]	13	0.55	0.322
Duration (s)	1.37(0.09)	[1.23, 1.52]		1.36(0.08)	[1.31, 1.42]	18	0.15	0.777
Amplitude (µV)	76.2(11.03)	[58.64, 93.75]		88.14(16.78)	[76.13, 100.14]	11	0.72	0.203
Slope (µV/s)	-313(53.6)	[-398.29, -227.7]		-376.51(78.41)	[-432.6, -320.42]	8	1.02	0.09
Coupling Fast spindles-SO	28.08(29.51)	[-18.88, 75.05]		44.23(32.55)	[20.95, 67.52]	10	0.82	0.157
	P4
	HPC			CTL
	M (SD)	95% CI		M (SD)	95% CI	U	ES	P-Value
Slow Spindles
Density (1/epoch)	1.27(0.34)	[0.72, 1.81]		1.4(0.3)	[1.18, 1.61]	16	0.31	0.572
Amplitude (µV)	16.03(5.38)	[7.47, 24.59]		16.8(2.11)	[15.29, 18.31]	17	0.23	0.671
Duration (s)	0.73(0.02)	[0.7, 0.76]		0.73(0.02)	[0.72, 0.74]	18	0.15	0.777
Core frequency (Hz)	9.58(0.38)	[8.97, 10.19]		9.83(0.42)	[9.53, 10.13]	13	0.55	0.322
Fast Spindles
Density (1/epoch)	2.39(0.4)	[1.75, 3.03]		2.28(0.37)	[2.01, 2.54]	15	0.39	0.48
Amplitude (µV)	14.93(6.33)	[4.86, 25]		15.27(2.43)	[13.54, 17.01]	19	0.08	0.888
Duration (s)	0.78(0.07)	[0.67, 0.88]		0.75(0.05)	[0.72, 0.79]	13	0.55	0.322
Core frequency (Hz)	13.43(0.25)	[13.02, 13.83]		13.34(0.33)	[13.11, 13.57]	15	0.39	0.48
Slow Oscillations
Density (1/epoch)	0.67(0.14)	[0.44, 0.9]		0.9(0.4)	[0.61, 1.18]	15	0.39	0.48
Duration (s)	1.42(0.04)	[1.35, 1.48]		1.39(0.09)	[1.33, 1.46]	16	0.31	0.572
Amplitude (µV)	77.86(11.26)	[59.95, 95.77]		88.3(16.7)	[76.35, 100.24]	13	0.55	0.322
Slope (µV/s)	-316.42(46.31)	[-390.11, -242.74]		-362.07(80.2)	[-419.45, -304.71]	9	0.91	0.12
Coupling Fast spindles-SO	23.42(26.43)	[-18.64, 65.48]		42.23(30.15)	[20.66, 63.8]	8	1.02	0.09
