# Supplementary material for: Sleeping with Hippocampal Damage
Source: Curr Biol. 2020 Feb 3;30(3):523–529.e3. doi: 10.1016/j.cub.2019.11.072 (PMC6997880; doi:10.1016/j.cub.2019.11.072)
Supplement: Data S2. Further Characterization of SO-Fast Spindle Coupling at Frontal, Central, and Parietal Sites for the Patients and Controls, Related to Method Details in the STAR Methods — (A) M = mean for each group; SD = standard deviation; 95% CI = 95% confidence interval; ES = effect size; HPC = hippocampal-damaged patients; CTL = control participants; SO = slow oscillations; s = seconds. P values relate to between-group non-parametric Mann-Whitney U tests with significant differences depicted in bold. (B) P values relate to between-group analyses based on a bootstrapping procedure with significant differences depicted in bold. [file mmc7.xlsx]

## Sheet: DATA S2
A										B
	F3										F3				F4
	HPC			CTL
	M (SD)	95% CI		M (SD)	95% CI	U	ES	P-Value			Mean Difference	P-Value	95% CI		Mean Difference	P-Value	95% CI
Count	46.17(46.46)	[-27.77, 120.1]		81.67(47.81)	[47.46, 115.87]	9	0.91	0.12		Count	-35.5	0.196	[-79.27, 30.82]		-38.733	0.112	[-76.06, 15.68]
Delay (s)	0.72(0.07)	[0.61, 0.83]		0.62(0.09)	[0.56, 0.68]	6	1.25	0.048		Delay (s)	0.099	0.053	[0.00, 0.18]		0.049	0.148	[-0.01, 0.11]
Delay dispersion (SD)	0.40(0.08)	[0.27, 0.53]		0.36(0.08)	[0.30, 0.42]	15	0.39	0.48		Delay dispersion (SD)	0.036	0.449	[-0.07, 0.12]		0.045	0.427	[-0.09, 0.13]
SO duration (s)	1.39(0.05)	[1.32, 1.47]		1.31(0.06)	[1.27, 1.36]	6	1.25	0.048		SO duration (s)	0.081	0.016	[0.03, 0.14]		0.033	0.298	[-0.03, 0.08]
Spindle duration (s)	0.74(0.02)	[0.70, 0.77]		0.74(0.05)	[0.71, 0.78]	18	0.15	0.777		Spindle duration (s)	-0.008	0.684	[-0.04, 0.03]		-0.001	0.974	[-0.05, 0.06]
SO amplitude (μV)	112.85(28.11)	[68.12, 157.58]		129.16(25.22)	[111.12, 147.20]	13	0.55	0.322		SO amplitude (μV)	-16.313	0.294	[-46.66, 13.05]		-16.02	0.343	[-48.17, 14.88]
Spindle amplitude (μV)	15.18(8.09)	[2.30, 28.06]		15.35(4.19)	[12.35, 18.34]	20	1.55	1		Spindle amplitude (μV)	-0.166	0.968	[-8.12, 8.83]		-0.578	0.909	[-7.96, 8.45]
	F4										C3				C4
	HPC			CTL
	M (SD)	95% CI		M (SD)	95% CI	U	ES	P-Value			Mean Difference	P-Value	95% CI		Mean Difference	P-Value	95% CI
Count	42.33(38.15)	[-18.38, 103.05]		81.07(43.03)	[50.29, 111.85]	7	1.13	0.066		Count	-21.825	0.377	[-54.69, 37.94]		-16.067	0.456	[-45.90, 32.89]
Delay (s)	0.67(0.04)	[0.60, 0.74]		0.62(0.07)	[0.57, 0.67]	11	0.72	0.203		Delay (s)	0.078	0.339	[-0.06, 0.25]		0.097	0.062	[0.02, 0.20]
Delay dispersion (SD)	0.40(0.10)	[0.25, 0.56]		0.36(0.07)	[0.31, 0.41]	9	0.91	0.12		Delay dispersion (SD)	0.027	0.682	[-0.13, 0.17]		0.05	0.419	[-0.09, 0.16]
SO duration (s)	1.34(0.04)	[1.28, 1.41]		1.31(0.07)	[1.26, 1.36]	12	0.63	0.258		SO duration (s)	0.081	0.103	[-0.01, 0.16]		0.074	0.068	[0.01, 0.14]
Spindle duration (s)	0.73(0.05)	[0.65, 0.81]		0.73(0.04)	[0.70, 0.76]	20	0	1		Spindle duration (s)	0.011	0.743	[-0.05, 0.09]		0.018	0.338	[-0.01, 0.06]
SO amplitude (μV)	112.17(29.38)	[65.42, 158.93]		128.19(25.77)	[109.75, 146.63]	14	0.47	0.396		SO amplitude (μV)	-6.061	0.603	[-30.58, 15.78]		-3.736	0.784	[-31.74, 23.21]
Spindle amplitude (μV)	15.39(8.12)	[2.46, 28.31]		15.97(4.36)	[12.85, 19.08]	18	1.47	0.777		Spindle amplitude (μV)	0.642	0.877	[-9.05, 12.60]		0.189	0.958	[-7.31, 8.07]
	C3										P3				P4
	HPC			CTL
	M (SD)	95% CI		M (SD)	95% CI	U	ES	P-Value			Mean Difference	P-Value	95% CI		Mean Difference	P-Value	95% CI
Count	36.21(43.05)	[-32.29, 104.7]		58.03(29.3)	[37.08, 78.99]	9	0.91	0.12		Count	-16.15	0.384	[-46.33, 25.27]		-18.817	0.261	[-45.05, 19.12]
Delay (s)	0.69(0.14)	[0.46, 0.92]		0.61(0.11)	[0.54, 0.69]	14	0.47	0.396		Delay (s)	0.111	0.079	[0.01, 0.21]		0.116	0.03	[0.04, 0.19]
Delay dispersion (SD)	0.38(0.13)	[0.17, 0.59]		0.35(0.09)	[0.29, 0.42]	18	0.15	0.777		Delay dispersion (SD)	0.067	0.308	[-0.05, 0.19]		0.093	0.221	[-0.05, 0.24]
SO duration (s)	1.40(0.05)	[1.33, 1.48]		1.32(0.11)	[1.24, 1.40]	10	0.82	0.157		SO duration (s)	0.049	0.25	[-0.04, 0.13]		0.021	0.689	[-0.07, 0.13]
Spindle duration (s)	0.72(0.06)	[0.62, 0.81]		0.71(0.05)	[0.67, 0.74]	20	0	1		Spindle duration (s)	0.066	0.121	[0.00, 0.13]		0.027	0.227	[-0.01, 0.07]
SO amplitude (μV)	95.63(21.85)	[60.86, 130.40]		101.69(17.49)	[89.18, 114.20]	20	0	1		SO amplitude (μV)	-7.093	0.425	[-25.04, 8.66]		-10.072	0.248	[-27.00, 4.09]
Spindle amplitude (μV)	17.64(10.28)	[1.28, 34.00]		17.00(3.06)	[14.81, 19.18]	18	1	0.777		Spindle amplitude (μV)	1.441	0.766	[-7.81, 12.67]		0.418	0.903	[-6.57, 8.68]
	C4
	HPC			CTL
	M (SD)	95% CI		M (SD)	95% CI	U	ES	P-Value
Count	37.17(36.36)	[-20.69, 95.03]		53.23(28.1)	[33.13, 73.34]	9	0.91	0.119
Delay (s)	0.70(0.07)	[0.58, 0.81]		0.60(0.10)	[0.53, 0.67]	7	1.13	0.066
Delay dispersion (SD)	0.40(0.11)	[0.23, 0.57]		0.35(0.09)	[0.28, 0.42]	15	0.39	0.48
SO duration (s)	1.41(0.03)	[1.36, 1.45]		1.33(0.10)	[1.26, 1.40]	13	0.55	0.322
Spindle duration (s)	0.70(0.03)	[0.65, 0.76]		0.68(0.03)	[0.66, 0.70]	15	0.39	0.48
SO amplitude (μV)	100.28(25.45)	[59.79, 140.78]		104.02(16.83)	[91.98, 116.06]	19	0.08	0.888
Spindle amplitude (μV)	16.29(7.39)	[4.53, 28.05]		16.10(2.88)	[14.04, 18.17]	20	1.08	1
	P3
	HPC			CTL
	M (SD)	95% CI		M (SD)	95% CI	U	ES	P-Value
Count	28.08(29.51)	[-18.88, 75.05]		44.23(32.55)	[20.95, 67.52]	10	0.82	0.157
Delay (s)	0.68(0.07)	[0.57, 0.79]		0.57(0.12)	[0.48, 0.65]	6	1.25	0.048
Delay dispersion (SD)	0.37(0.11)	[0.20, 0.55]		0.31(0.09)	[0.24, 0.37]	12	0.63	0.258
SO duration (s)	1.40(0.06)	[1.30, 1.50]		1.35(0.09)	[1.29, 1.42]	14	0.47	0.396
Spindle duration (s)	0.73(0.06)	[0.63, 0.83]		0.66(0.02)	[0.65, 0.68]	7	1.13	0.066
SO amplitude (μV)	82.48(13.81)	[60.50, 104.45]		89.57(17.79)	[76.84, 102.30]	17	0.23	0.671
Spindle amplitude (μV)	17.13(9.78)	[1.57, 32.68]		15.69(2.82)	[13.67, 17.70]	20	1.23	1
	P4
	HPC			CTL
	M (SD)	95% CI		M (SD)	95% CI	U	ES	P-Value
Count	23.42(26.43)	[-18.64, 65.48]		42.23(30.15)	[20.66, 63.8]	8	1.02	0.09
Delay (s)	0.69(0.05)	[0.60, 0.77]		0.57(0.10)	[0.50, 0.64]	5	1.38	0.034
Delay dispersion (SD)	0.41(0.13)	[0.21, 0.62]		0.32(0.09)	[0.26, 0.38]	10	0.82	0.157
SO duration (s)	1.41(0.08)	[1.29, 1.54]		1.39(0.11)	[1.31, 1.47]	17	0.23	0.671
Spindle duration (s)	0.70(0.03)	[0.65, 0.75]		0.67(0.05)	[0.64, 0.70]	12	0.63	0.258
SO amplitude (μV)	80.68(11.50)	[62.38, 98.97]		90.75(17.91)	[77.94, 103.56]	14	0.47	0.396
Spindle amplitude (μV)	15.62(7.38)	[3.88, 27.37]		15.21(2.48)	[13.44, 16.98]	20	1.47	1
